# Supplementary material for: Cooperative Binding of SRSF3 to Structured 3’ss-α Exon RNA during α Exon Inclusion in the ZO-1 mRNA
Source: Curr Issues Mol Biol. 2023 Jan 9;45(1):593–603. doi: 10.3390/cimb45010039 (PMC9857539; doi:10.3390/cimb45010039)
Supplement: Supplementary file 1 [file cimb-45-00039-s001.zip]

Archive with 1 entries (1 files):
- cimb-2068209-Figure S1.pdf
